# Supplementary material for: Different Influences of Negative and Neutral Emotional Interference on Working Memory in Trait Anxiety
Source: Front Psychol. 2021 Mar 31;12:570552. doi: 10.3389/fpsyg.2021.570552 (PMC8044409; doi:10.3389/fpsyg.2021.570552)
Supplement: Supplementary file 1 [file Data_Sheet_1.ZIP]

Archive with 29 entries (24 files):
- Summarized data/
- Summarized data/Behavioral data/
- Summarized data/Behavioral data/ACC data.sav
- Summarized data/Behavioral data/RT data.sav
- Summarized data/ERP data/
- Summarized data/ERP data/296-356(41).spv
- Summarized data/ERP data/296-356_LAHA(41).sav
- Summarized data/ERP data/452-512(41)_F-C-P-PO.spv
- Summarized data/ERP data/452-512.sps
- Summarized data/ERP data/660-760(41)_F-C-P-POinteraction.spv
- Summarized data/ERP data/660-760.sps
- Summarized data/ERP data/Grand-average waveforms data.doc/
- Summarized data/ERP data/Grand-average waveforms data.doc/G11_1(20).avg
- Summarized data/ERP data/Grand-average waveforms data.doc/G11_2(21).avg
- Summarized data/ERP data/Grand-average waveforms data.doc/G12_1(20).avg
- Summarized data/ERP data/Grand-average waveforms data.doc/G12_2(21).avg
- Summarized data/ERP data/Grand-average waveforms data.doc/G21_1(20).avg
- Summarized data/ERP data/Grand-average waveforms data.doc/G21_2(21).avg
- Summarized data/ERP data/Grand-average waveforms data.doc/G22_1(20).avg
- Summarized data/ERP data/Grand-average waveforms data.doc/G22_2(21).avg
- Summarized data/ERP data/Grand-average waveforms data.doc/Grand-average waveforms in the HA groups under the four conditions.doc
- Summarized data/ERP data/Grand-average waveforms data.doc/Grand-average waveforms in the LA groups under the four conditions.doc
- Summarized data/ERP data/Grand-average waveforms data.doc/Illustration.doc
- Summarized data/ERP data/grand-average difference waves/
- Summarized data/ERP data/grand-average difference waves/G11-21_1(20).avg
- Summarized data/ERP data/grand-average difference waves/G11-21_2(21).avg
- Summarized data/ERP data/grand-average difference waves/G12-22_1(20).avg
- Summarized data/ERP data/grand-average difference waves/G12-22_2(21).avg
- Summarized data/ERP data/grand-average difference waves/Illustration.doc.doc
