# Supplementary material for: Different Influences of Negative and Neutral Emotional Interference on Working Memory in Trait Anxiety
Source: Front Psychol. 2021 Mar 31;12:570552. doi: 10.3389/fpsyg.2021.570552 (PMC8044409; doi:10.3389/fpsyg.2021.570552)
Supplement: Supplementary file 1 [file Data_Sheet_1.ZIP › Summarized data/ERP data/452-512.sps]

DATASET ACTIVATE DataSet1.
GLM F3_11 FZ_11 F4_11 F3_12 FZ_12 F4_12 F3_21 FZ_21 F4_21 F3_22 FZ_22 F4_22 C3_11 CZ_11 C4_11 C3_12 
    CZ_12 C4_12 C3_21 CZ_21 C4_21 C3_22 CZ_22 C4_22 P3_11 PZ_11 P4_11 P3_12 PZ_12 P4_12 P3_21 PZ_21 
    P4_21 P3_22 PZ_22 P4_22 PO3_11 POZ_11 PO4_11 PO3_12 POZ_12 PO4_12 PO3_21 POZ_21 PO4_21 PO3_22 
    POZ_22 PO4_22 BY zb
  /WSFACTOR=factor1 4 Polynomial factor2 2 Polynomial factor3 2 Polynomial factor4 3 Polynomial 
  /METHOD=SSTYPE(3)
  /EMMEANS=TABLES(zb) COMPARE ADJ(LSD)
  /EMMEANS=TABLES(factor1) COMPARE ADJ(LSD)
  /EMMEANS=TABLES(factor2) COMPARE ADJ(LSD)
  /EMMEANS=TABLES(factor3) COMPARE ADJ(LSD)
  /EMMEANS=TABLES(factor4) COMPARE ADJ(LSD)
  /EMMEANS=TABLES(zb*factor1) 
  /EMMEANS=TABLES(zb*factor2) 
  /EMMEANS=TABLES(zb*factor3) 
  /EMMEANS=TABLES(zb*factor4) 
  /EMMEANS=TABLES(factor1*factor2) 
  /EMMEANS=TABLES(factor1*factor3)  COMPARE(factor1)  ADJ(LSD)
/EMMEANS=TABLES(factor1*factor3)  COMPARE(factor3)  ADJ(LSD)
  /EMMEANS=TABLES(factor1*factor4)  COMPARE (factor1)ADJ(LSD)
 /EMMEANS=TABLES(factor1*factor4)  COMPARE (factor4)ADJ(LSD)
  /EMMEANS=TABLES(factor2*factor3) 
  /EMMEANS=TABLES(factor2*factor4)  COMPARE(factor2) ADJ(LSD)
/EMMEANS=TABLES(factor2*factor4)  COMPARE(factor4) ADJ(LSD)
  /EMMEANS=TABLES(factor3*factor4)  COMPARE (factor3)ADJ(LSD)
 /EMMEANS=TABLES(factor3*factor4)  COMPARE (factor4)ADJ(LSD)
  /EMMEANS=TABLES(zb*factor1*factor2) 
  /EMMEANS=TABLES(zb*factor1*factor3) 
  /EMMEANS=TABLES(zb*factor1*factor4) 
  /EMMEANS=TABLES(zb*factor2*factor3)  COMPARE (zb) ADJ(LSD)
 /EMMEANS=TABLES(zb*factor2*factor3)  COMPARE (factor2) ADJ(LSD)
 /EMMEANS=TABLES(zb*factor2*factor3)  COMPARE (factor3) ADJ(LSD)
  /EMMEANS=TABLES(zb*factor2*factor4)  COMPARE(zb)  ADJ(LSD)
 /EMMEANS=TABLES(zb*factor2*factor4)  COMPARE(factor2)  ADJ(LSD)
 /EMMEANS=TABLES(zb*factor2*factor4)  COMPARE(factor4)  ADJ(LSD)
  /EMMEANS=TABLES(zb*factor3*factor4) 
  /EMMEANS=TABLES(factor1*factor2*factor3) 
  /EMMEANS=TABLES(factor1*factor2*factor4) 
  /EMMEANS=TABLES(factor1*factor3*factor4)  COMPARE(factor1) ADJ(LSD)
 /EMMEANS=TABLES(factor1*factor3*factor4)  COMPARE(factor3) ADJ(LSD)
 /EMMEANS=TABLES(factor1*factor3*factor4)  COMPARE(factor4) ADJ(LSD)
  /EMMEANS=TABLES(factor2*factor3*factor4) 
  /EMMEANS=TABLES(zb*factor1*factor2*factor3) 
  /EMMEANS=TABLES(zb*factor1*factor2*factor4) 
  /EMMEANS=TABLES(zb*factor1*factor3*factor4) 
  /EMMEANS=TABLES(zb*factor2*factor3*factor4) 
  /EMMEANS=TABLES(factor1*factor2*factor3*factor4) 
  /EMMEANS=TABLES(zb*factor1*factor2*factor3*factor4) 
  /PRINT=DESCRIPTIVE ETASQ HOMOGENEITY 
  /CRITERIA=ALPHA(.05)
  /WSDESIGN=factor1 factor2 factor3 factor4 factor1*factor2 factor1*factor3 factor2*factor3 
    factor1*factor2*factor3 factor1*factor4 factor2*factor4 factor1*factor2*factor4 factor3*factor4 
    factor1*factor3*factor4 factor2*factor3*factor4 factor1*factor2*factor3*factor4
  /DESIGN=zb.
